# Supplementary material for: Adaptability of Wild-Growing Tulips of Greece: Uncovering Relationships between Soil Properties, Rhizosphere Fungal Morphotypes and Nutrient Content Profiles
Source: Biology (Basel). 2023 Apr 16;12(4):605. doi: 10.3390/biology12040605 (PMC10136029; doi:10.3390/biology12040605)
Supplement: Supplementary file 1 [file biology-12-00605-s001.zip]

Archive with 1 entries (1 files):
- biology-2286435-supplementary.pdf
